# Supplementary material for: Experimental study on the effects of isoflurane with and without remifentanil or dexmedetomidine on heart rate variability before and after nociceptive stimulation at different MAC multiples in cats
Source: BMC Vet Res. 2019 Jul 24;15:258. doi: 10.1186/s12917-019-2004-8 (PMC6657164; doi:10.1186/s12917-019-2004-8)
Supplement: Supplementary file 1 — Table S1. HRV parameter values before and after nociceptive stimulation. Values of selected HRV parameters and their differencesdetermined at 1-minute intervals before and after nociceptive stimulation in 7 European domestic short-haircats (6 in group ID) during anaesthesia with isoflurane alone (I), with isoflurane and remifentanil (IR, 18 μg/kg/h IV) or with dexmedetomidine (ID, 3 μg/kg/h IV) at different MAC-defined anaesthetic depths. Data are reported as the median (minimum; maximum). (XLSM 14 kb) [file 12917_2019_2004_MOESM1_ESM.xlsm]

## Sheet: Tabelle2
Table 1 - HRV parameter values before and after nociceptive stimulation
			0.75 MAC				1.0 MAC				1.5 MAC
Parameter	Group		Prestimulation	Poststimulation	Difference pre/post		Prestimulation	Poststimulation	Difference pre/post		Prestimulation	Poststimulation	Difference pre/post
HR (1/min)	I		178 (152; 243)	225* (200; 247)	28 (4; 79)		162 (121; 186)	184 (164; 220)	49 (2; 56)		131† (122; 158)	150 (138; 187)	17 (10; 31)
	IR		225 (120; 248)	236 (197; 252)	1 (-8; 77)		226 (116; 261)	241 (158; 262)	11⁺ (0; 42)		129† (99; 150)	139 (112; 143)	7 (-6; 13)
	ID		89 ∆¥ (70; 116)	109* (86; 134)	14 (8; 28)		92 ¥ (75; 121)	122* (92; 139)	24 (8; 44)		90 ∆ (80; 124)	108* (91; 143)	13 (7; 23)
STD HR (1/min)	I		2.13 (0.99; 2.90)	3.25* (1.41; 4.88)	1.45 (0.05; 2.26)		1.25 (0.63; 3.25)	2.70* (1.96; 6.21)	1.41 (0.71; 5.59)		0.46†‡ (0.37; 0.97)	1.64* (0.78; 2.35)	1.19 (-0.14; 1.89)
	IR		2.26 (0.51; 3.60)	2.77* (1.80; 4.05)	1.19 (-1.10; 1.35)		1.48 (0.47; 4.12)	2.07* (1.66; 4.17)	0.48 (-2.04; 3.69)		0.41 (0.25; 3.66)	0.83* (0.43; 2.93)	0.36 (-0.95; 2.68)
	ID		3.50 (0.52; 7.03)	4.56 (2.51; 6.39)	-0.15 (-1.91; 4.41)		0.86 (0.35; 6.44)	4.50* (3.01; 11.44)	3.71 (-1.42; 10.66)		0.51† (0.44; 4.38)	2.73 (1.50; 4.12)	1.69 (-1.70; 3.63)
STD RR (ms)	I		3.59 (1.29; 5.45)	4.03 (1.20; 5.57)	0.92 (-3.23; 1.87)		3.55 (1.34; 7.15)	3.21 (2.88; 9.91)	0.92 (-1.13; 7.75)		1.45 (1.08; 3.35)	3.45* (1.44; 4.00)	1.85 (-1.01; 2.53)
	IR		2.18 (1.44; 5.03)	2.99 (2.38; 4.08)	0.81 (-1.87; 1.79)		1.62 (1.03; 5.12)	2.31* (1.86; 8.18)	0.85 (-2.81; 6.12)		1.60 (1.21; 10.42)	2.41 (1.23; 7.93)	0.55 (-2.96; 6.64)
	ID		21.81 ∆¥ (6.32; 62.96)	15.48 (4.13; 45.40)	-12.46 (-34.32; 27.18)		7.04 ¥ (1.59; 49.37)	9.15 (8.18; 35.26)	4.62 (-20.10; 26.42)		4.25 ∆ (2.10; 34.98)	12.82† (3.79; 21.90)	5.01 (-17.02; 17.49)
HF (ms²)	I		1.84 (0.34; 26.90)	0.93* (0.30; 3.03)	-0.17 (-25.99; 1.21)		1.98 (0.57; 56.50)	1.15 (0.30; 5.20)	-0.96 (-55.36; 1.61)		1.13 (0.60; 5.90)	1.13 (0.60; 4.73)	-0.13 (-1.16; 1.28)
	IR		0.73 (0.49; 3.33)	0.74 (0.30; 1.73)	0.01 (-2.88; 0.20)		0.69 (0.15; 3.26)	0.46 (0.20; 3.56)	0.05 (-2.20; 0.30)		1.70 (0.73; 9.54)	2.10 (0.83; 35.07)	0.18 (-0.79; 25.53)
	ID		710.30 ∆¥ (29.55; 4796)	135.70* (3.47; 1,401)	-698.8 (-3395; 468.1)		36.94 ¥ (2.10; 3985)	36.87* (3.25; 1655)	-10.48 (-2330; 39.18)		15.47†∆¥ (1.93; 1,241)	178.10 (3.87; 336,70)	39.89 (-965.8; 323.1)
HF (n.u.)	I		78.59 (9.08; 96.50)	36.80 (2.27; 75.39)	-33.06 (-93.49; -0.94)		84.86 (98.85; 13.32)	10.21* (1.90; 90.33)	-54.82 (-88.64; 5.47)		78.71 (58.82; 92.20)	22.18* (11.80; 96.99)	-63.78 (-72.02; 38.18)
	IR		78.10 (20.70; 89.63)	19.54* (8.59; 57.65)	-20.46 (-69.28; 9.47)		75.44 (44.67; 91.04)	31.46* (8.44; 63.59)	-27.17 (-82.60; 7.17)		75.36 (10.80; 86.27)	73.72 (6.05; 90.76)	-0.15 (-66.60; 62.91)
	ID		94.90 ¥ (83,40; 99.35)	49.73* (11.86; 84.99)	-42.02 (-71.54; -9.64)		92.09 (67.53; 99.81)	64.75* (1.31; 98.45)	-27.34 (-74.46; -1.35)		89.05 (65.78; 97.99)	89.07 (45.59; 99.08)	-3.68• (-28.92; 20.48)
LF (ms²)	I		0.73 (0.09; 8.79)	4.86 (0.10; 22.50)	4:00 (-0.71; 21.88)		0.66 (0.07; 12.90)	10.13* (0.56; 43.76)	9.47 (-1.38; 33.87)		0.27† (0.05; 4.13)	3.96* (0.15; 7.89)	3.89◊ (-3.98; 7.69)
	IR		0.73 (0.12; 7.75)	3.12* (0.55; 8.49)	1.16 (-0.61; 5.76)		0.22 (0.02; 3.92)	0.95* (0.12; 38.60)	0.28 (-2.97; 38.28)		0.37 (0.18; 78.80)	1.13 (0.15; 32.66)	0.44 (-66.29; 32.29)
	ID		8.11 ∆¥ (1.90; 272.20)	52.09* (3.29; 537.00)	17.43 (-88.95; 531.6)		5.30 (0.12; 10.11)	27.03* (7.24; 309.70)	21.73⁻ (7.12; 299.6)		1.88 ∆ (0.66; 25.46)	8.78* (1.66; 116.80)	2.61 (-1.14; 114.9)
LF (n.u.)	I		21.41 (3.47; 90,92)	63,20* (24.61; 97.73)	33.06 (0.94; 93.49)		15.14 (1.15; 86.68)	89.79* (9.67; 98.10)	54.82 (-5.47; 88.64)		21.29 (7.80; 41.18)	77.82* (3.01; 88.20)	63.78 (-38.18; 72.02)
	IR		21.90 (10.37; 79.30)	80.46* (42.35; 91.41)	20.46 (9.47; 69.28)		24.56 (8.96; 55.33)	68.54* (36.41; 91.56)	27.17 (-7.17; 82.60)		24.64 (13.73; 89.2)	26.28 (9.24; 93.95)	0.15 (-62.91; 66.6)
	ID		5.11 ¥ (0.65; 16.60)	50.27* (15.01; 88.14)	42.02 (9.64; 71.54)		7.91 (0.20; 32.47)	35.25* (1.55; 98.69)	27.34 (1.35; 74.46)		10.95 (2.01; 34.22)	10.93 (0.92; 54.41)	3.68• (-20.48; 28.92)
LF/HF ratio	I		0.27 (0.04; 10.01)	1.72* (0.33; 43.06)	1.27 (0.05; 42.73)		0.18 (0.01; 6.51)	8.80* (0.11; 51.53)	8.10 (-0.07; 50.76)		0.27 (0.09; 0.70)	3.51* (0.03; 7.48)	3.41 (-0.67; 7.20)
	IR		0.28 (0.12; 3.83)	4.12* (0.74; 10.64)	2.86 (0.45; 6.81)		0.33 (0.10; 1.24)	2.18* (0.57; 10.85)	0.94 (-0.30; 10.75)		0.33 (0.16; 8.26)	0.36 (0.10; 15.53)	0• (-7.9; 15.15)
	ID		0.05 ¥ (0.01; 0.20)	1.01* (0.18; 7.43)	0.92 (0.12; 7.23)		0.09 (0.01; 0.48)	0.59* (0.02; 75.57	0.51 (0.01; 75.09)		0.12 (0.02; 0.52)	0.12 (0.01; 1.19)	0.04 (-0.36; 0.85)
Table 1 legend - *significant (p<0.05) difference to corresponding prestimulation value within treatment group. †significant (p<0.05) difference to the prestimulation value at 0.75 MAC within treamtent group ‡ significant (p<0.05) difference to corresponding
prestimulation value at 1.0 MAC within treamtent group. ∆ significant difference to corresponding prestimulation value in group I. ¥ significant difference to corresponding prestimulation value in group IR. ◊ significant difference to the value at 1.0 MAC
within treatment group. • significant difference to the value at 0.75 MAC within treatment group. ⁺ significant difference to the corresponding value in group I. ⁻ significant difference to the corresponding value in group IR.
